# Supplementary material for: Electrospun carbon nanofibre-assisted patterning of metal oxide nanostructures
Source: Microsyst Nanoeng. 2022 Jun 29;8:71. doi: 10.1038/s41378-022-00409-8 (PMC9240016; doi:10.1038/s41378-022-00409-8)
Supplement: Supplementary file 1 — Supplemental Material [file 41378_2022_409_MOESM1_ESM.zip]

\documentclass[fleqn,10pt]{wlscirep}
\usepackage[utf8]{inputenc}
\usepackage[T1]{fontenc}
\usepackage{chemformula} % Formula subscripts using \ch{}

%Si Units
\usepackage{siunitx}

%Chemical formula
\usepackage[version=4]{mhchem}

\title{Supporting Information: Electrospun carbon nanofibre-assisted patterning of metal oxide nanostructures}

\author[1,*]{Monsur Islam}
\author[2]{Christian Dolle}
\author[1]{Ahsana Sadaf}
\author[3]{Peter G. Weidler}
\author[1]{Bharat Sharma}
\author[2]{Yolita M. Eggeler}
\author[1]{Dario Mager}
\author[1,*]{Jan G. Korvink}
%\author[2,+]{Derek Author}
\affil[1]{Institute of Microstructure Technology, Karlsruhe Institute of Technology, Hermann-von-Helmholtz-Platz 1, 76344 Eggenstein-Leopoldshafen, Germany}

\affil[2]{Microscopy of Nanoscale Structures \& Mechanisms (MNM), Laboratory for Electron Microscopy (LEM), Karlsruhe Institute of Technology, Engesserstr. 7, D-76131 Karlsruhe, Germany}

\affil[3]{Institut f\"{u}r Funktionelle Grenzfl\"{a}chen, Karlsruhe Institute of Technology, Hermann-von-Helmholtz-Platz 1, 76344 Eggenstein-Leopoldshafen, Germany}

\affil[*]{Corresponding author: monsurislam79@gmail.com, monsur.islam@kit.edu (M.I.); jan.korvink@kit.edu (J.G.K.)}

%\affil[+]{these authors contributed equally to this work}

%\keywords{Keyword1, Keyword2, Keyword3}


\begin{document}

%\maketitle


\setcounter{section}{0}
\renewcommand{\thesection}{S\arabic{section}}%
\setcounter{table}{0}
\renewcommand{\thetable}{S\arabic{table}}%
\setcounter{figure}{0}
\renewcommand{\thefigure}{S\arabic{figure}}

\noindent \huge{\textbf{Supporting Information: Electrospun carbon nanofibre-assisted patterning of metal oxide nanostructures}}
\normalsize\\

\noindent \large{\textbf{Monsur Islam$^{1,*}$, Christian Dolle$^{2}$, Ahsana Sadaf$^1$, Peter Weidler$^3$, Bharat Sharma$^1$, Yolita M. Eggeler$^2$, Dario Mager$^1$, Jan G. Korvink$^{1,*}$}}
\normalsize\\


\noindent $^1$Institute of Microstructure Technology, Karlsruhe Institute of Technology, Hermann-von-Helmholtz-Platz 1, 76344 Eggenstein-Leopoldshafen, Germany

\noindent $^2$Microscopy of Nanoscale Structures \& Mechanisms (MNM), Laboratory for Electron Microscopy (LEM), Karlsruhe Institute of Technology, Engesserstr. 7, D-76131 Karlsruhe, Germany

\noindent $^3$Institut f\"{u}r Funktionelle Grenzfl\"{a}chen, Karlsruhe Institute of Technology, Hermann-von-Helmholtz-Platz 1, 76344 Eggenstein-Leopoldshafen, Germany

\noindent$^*$Corresponding author: monsurislam79@gmail.com, monsur.islam@kit.edu (M.I.); jan.korvink@kit.edu (J.G.K.)

\newpage

\begin{figure} [!h]
    \centering
    \includegraphics[width=0.75\linewidth]{Figures/SI_Carbon_AuNP_nanofiber_2.jpg}
    \caption{\textbf{(a)} XRD diffractogram, \textbf{(b)} SEM image of the samples obtained after carbonization of the electrospun \ce{AuCl3}/PAN nanofibres. Insets of \textbf{(b)} present the EDX mapping of (b), showing the presence of carbon and gold. \textbf{(c)} HAADF STEM overview of carbon nanofibres with Au particles. \textbf{(d)} EDX mapping of bundle in (c) with two indicated positions for extraction of spectra in \textbf{(e)} and \textbf{(f)}. EDX peaks related to carbon and Au are marked, peaks with asteriks (*) stem from stray radiation. The results confirmed the formation of AuNPs/carbon nanofibres after the carbonization.}
    \label{fig:AuNP_carbon}
\end{figure}

\begin{figure} [!h]
    \centering
    \includegraphics[width=0.9\linewidth]{Figures/SI_VLS_900C.jpg}
    \caption{\textbf{(a)} Low and \textbf{(b)} high magnification SEM image of \ce{ZnO} obtained for the source temperature of 900\si{\degreeCelsius}, showing no growth of nanowire, despite retaining the fibril arrangement.}
    \label{fig:VLS_900}
\end{figure}


\begin{figure} [!h]
    \centering
    \includegraphics[width=0.9\linewidth]{Figures/Simulation_2.jpg}
    \caption{\textbf{(a)} Temperature map of the furnace tube when the temperature of the heated zone (T$_{H}$) is 1200\si{\degreeCelsius}, as obtained from COMSOL simulation. \textbf{(b)} Temperature profile at the inner surface of the tube furnace along its length for different T$_{H}$. \textbf{(c)} Temperature profile at the deposition zone, as indicated in (a), for different T$_{H}$.}
    \label{fig:Simulation}
\end{figure}


\begin{table}[h]
		\centering
		\caption{Effect of source temperature on the Raman characteristics of \ce{ZnO} nanostructures}
		\label{tab:Raman}
		\begin{tabular}{c c c c }
				\toprule
				Source temperature (\si{\degreeCelsius}) & Peak position (\si{\centi\meter^{-1}}) & FWHM (\si{\centi\meter^{-1}}) & Intensity ratio (\textit{E$_{1}(LO)$}/\textit{E$_{2H}$}) \\ \midrule
				
				1000 & 434.83 & 12.57 & 0.11  \\
				1100 & 436.21 & 15.43 & 0.13 \\
				1200 & 436.24 & 15.25 &  0.40\\
				
				\bottomrule
		\end{tabular}
	\end{table}

\begin{figure}
    \centering
    \includegraphics[width=1\linewidth]{Figures/Wall_ZnO.jpg}
    \caption{Different morphologies of the \ce{ZnO} sample, collected from the inner surface of the tube furnace. \textbf{(a)} shows a mixture of nanosheet and nanowire morphologies and \textbf{(b)} shows the growth of nanorod/nanoneedle-like morphologies. Inset of (a) shows a photograph of the collected sample.}
    \label{fig:wall_ZnO}
\end{figure}

\begin{figure} [h]
    \centering
    \includegraphics[width=1\linewidth]{Figures/Novel_ZnO.jpg}
    \caption{Different morphologies of \ce{ZnO} obtained due to the over-growth of \ce{ZnO}, causing the disappearance of the nanofibril arrangements. \textbf{(a)} and \textbf{(b)} show the growth of nanosheet-like morphology and a mixture of nanorod/nanosheet morphology, respectively. \textbf{(c)} A flower-like morphology, obtained due to growth at the new nucelation site at the tip of individual nanowire (see the inset). \textbf{(d)} ZnO flowers due to arrangement of nanorods from the fibril axis. The inset shows a higehr magnification SEM image, exhibiting such an arrangemnet.}
    \label{fig:novel_ZnO}
\end{figure}


\end{document}
